# Supplementary material for: Effect of Bariatric Surgery on Plasma Cell-Free Mitochondrial DNA, Insulin Sensitivity and Metabolic Changes in Obese Patients
Source: Biomedicines. 2023 Sep 12;11(9):2514. doi: 10.3390/biomedicines11092514 (PMC10526219; doi:10.3390/biomedicines11092514)
Supplement: Supplementary file 1 [file biomedicines-11-02514-s001.zip]

Archive with 1 entries (1 files):
- biomedicines-2521664-supplementary.pdf
